# Supplementary material for: Dual-Mode Optical Detection of Sulfide Ions Using Copper-Anchored Nitrogen-Doped Graphene Quantum Dot Nanozymes
Source: Biosensors (Basel). 2025 Aug 13;15(8):528. doi: 10.3390/bios15080528 (PMC12384640; doi:10.3390/bios15080528)
Supplement: Supplementary file 1 [file biosensors-15-00528-s001.zip]

Archive with 1 entries (1 files):
- biosensors-3794562-supplementary.pdf
